# Supplementary material for: A Posteriori Dietary Patterns and Rheumatoid Arthritis Disease Activity: A Beneficial Role of Vegetable and Animal Unsaturated Fatty Acids
Source: Nutrients. 2020 Dec 17;12(12):3856. doi: 10.3390/nu12123856 (PMC7766886; doi:10.3390/nu12123856)
Supplement: Supplementary file 1 [file nutrients-12-03856-s001.zip]

Archive with 9 entries (8 files):
- Supplementary_material/
- Supplementary_material/SupplementaryTable4.docx
- __MACOSX/Supplementary_material/._SupplementaryTable4.docx
- Supplementary_material/SupplementaryTable3.docx
- __MACOSX/Supplementary_material/._SupplementaryTable3.docx
- Supplementary_material/SupplementaryTable2.docx
- __MACOSX/Supplementary_material/._SupplementaryTable2.docx
- Supplementary_material/SupplementaryTable1.docx
- __MACOSX/Supplementary_material/._SupplementaryTable1.docx
